# Supplementary material for: A High-Throughput Metabolic Microarray Assay Reveals Antibacterial Effects of Black and Red Raspberries and Blackberries against Helicobacter pylori Infection
Source: Antibiotics (Basel). 2021 Jul 12;10(7):845. doi: 10.3390/antibiotics10070845 (PMC8300682; doi:10.3390/antibiotics10070845)
Supplement: Supplementary file 1 [file antibiotics-10-00845-s001.zip]

Archive with 1 entries (1 files):
- Supplemental Video 1.avi
